# Supplementary material for: Treatment scheduling effects on the evolution of drug resistance in heterogeneous cancer cell populations
Source: NPJ Breast Cancer. 2021 May 26;7:60. doi: 10.1038/s41523-021-00270-4 (PMC8154902; doi:10.1038/s41523-021-00270-4)
Supplement: Supplementary file 2 — Supplementary Data 1 [file 41523_2021_270_MOESM2_ESM.xlsx]

## Sheet: Vehicle
Supplementary Table 1. Cell-titer glow readings for all treatment schedules for each treatment regimen.
Treament Schedule	Vehicle			10μM navitoclax-10μM navitoclax			8 μM crizotinib -8 μM crizotinib			10μM navitoclax-8μM crizotinib			8μM crizotinib-10μM navitoclax			1 μM navitoclax +1 μM crizotinib - 1 μM navitoclax +1 μM crizotinib			0.5 μM navitoclax + 2.5 μM crizotinib - 0.5 μM navitoclax + 2.5μM crizotinib
Treatment
0 d	1063.67	1070.67	1104.67	1063.67	1070.67	1104.67	1063.67	1070.67	1104.67	1063.67	1070.67	1104.67	1063.67	1070.67	1104.67	1063.67	1070.67	1104.67	1063.67	1070.67	1104.67
1 d T	1859.08	1901.08	1833.08	843.08	851.08	894.08	1216.08	1331.08	1413.08	843.08	851.08	894.08	1216.08	1331.08	1413.08	1143.08	964.08	1347.08	807.08	765.08	1059.08
2 d T	2792.08	3673.08	2935.08	313.08	617.08	551.08	820.08	985.08	910.08	313.08	617.08	551.08	820.08	985.08	910.08	885.08	1017.08	1021.08	478.08	586.08	553.08
3 d T	3216.08	2551.08	2265.08	347.08	333.08	310.08	400.08	511.08	589.08	347.08	333.08	310.08	400.08	511.08	589.08	897.08	817.08	895.08	425.08	477.08	447.08
1st drug holiday
1 d T- 2 d R	5073	4189	4398	1727	1698	1410	1569	1512	1486	1727	1698	1410	1569	1512	1486	1924	1594	1844	1157	942	1341
2 d T- 2 d R	3823	4667	5703	935	1087	1010	488	646	620	935	1087	1010	488	646	620	1110	1700	1755	477	626	728
3 d T- 2 d R	4966	5979	4832	244	238	904	170	281	294	244	238	904	170	281	294	1310	841	1278	523	483	724
1 d T- 5 d R	13127	12709	12494	6693	5822	6780	4336	3546	4254	6693	5822	6780	4336	3546	4254	6609	6741	5936	4127	3986	4389
2 d T- 5 d R	13140	14921	14213	5*	1858	1334	-1*	942	691	5*	1858	1334	-1*	942	691	1510	1999	1672	877	777	885
3 d T- 5 d R	18147	18817	22034	612	706	603	293	226	251	612	706	603	293	226	251	794	768	788	278	326	361
1 d T- 10 d R	36555.5	32332.5	32035.5	24016.5	24553.5	21041.5	9238.5	12055.5	13491.5	24016.5	24553.5	21041.5	9238.5	12055.5	13491.5	22735.5	19127.5	19359.5	19103.5	17945.5	15523.5
2 d T- 10 d R	19717	19201	18382	16135	15450	14941	1118	2450	1492	16135	15450	14941	1118	2450	1492	11172	12476	9413	2314	3321	1793
3 d T- 10 d R	22510	21622	21185	15181	21220	20288	648	1480	1339	15181	21220	20288	648	1480	1339	2405	2282	2436	1021	1908	1785
Retreatment
1 d T- 2 d R -1 d T	6418.17	6778.17	6241.17	1492.17	1402.17	1315.17	1103.17	799.17	857.17	1098.17	1349.17	824.17	421.17	345.17	349.17	1153.17	1144.17	981.17	701.17	615.17	554.17
2 d T- 2 d R -1 d T	8714.5	8668.5	8453.5	1700.5	1647.5	1196.5	428.5	346.5	456.5	1340.5	788.5	1203.5	189.5	164.5	211.5	686.5	735.5	735.5	531.5	346.5	340.5
3 d T- 2 d R -1 d T	14493.8	15197.8	14683.8	2330.83	1333.83	2041.83	203.83	289.83	206.83	1832.83	1070.83	1103.83	80.83	112.83	72.83	673.83	753.83	844.83	310.83	240.83	310.83
1 d T- 2 d R -2 d T	7191.17	6581.17	7137.17	179.17	321.17	235.17	328.17	393.17	501.17	565.17	670.17	846.17	70.17	65.17	65.17	432.17	555.17	660.17	233.17	333.17	277.17
2 d T- 2 d R -2 d T	11760.5	11836.5	12780.5	246.5	310.5	432.5	141.5	158.5	182.5	473.5	564.5	624.5	54.5	42.5	68.5	289.5	447.5	498.5	166.5	193.5	221.5
3 d T- 2 d R -2 d T	22715.8	20.83	18573.8	345.83	286.83	454.83	124.83	263.83	138.83	1115.83	820.83	486.83	21.83	7.83	30.83	525.83	501.83	427.83	151.83	157.83	131.83
1 d T- 2 d R -3 d T	8935.17	9421.17	7622.17	108.17	112.17	100.17	69.17	42.17	22.17	51.17	111.17	164.17	22.17	30.17	19.17	375.17	334.17	302.17	146.17	133.17	109.17
2 d T- 2 d R -3 d T	16657.5	15428.5	13435.5	232.5	226.5	229.5	26.5	16.5	-0.5	40.5	47.5	36.5	11.5	3.5	25.5	265.5	241.5	243.5	74.5	109.5	140.5
3 d T- 2 d R -3 d T	18944.8	19082.8	18275.8	157.83	-11.17*	322.83	0	0	0	414.83	177.83	432.83	2.83	-0.17*	12.83	142.83	1.83	5.83	116.83	124.83	105.83
1 d T- 5 d R -1 d T	17792.2	16682.2	16085.2	5865.17	5869.17	4765.17	2235.17	2069.17	2060.17	7512.17	7780.17	6524.17	788.17	977.17	757.17	2595.17	2659.17	2107.17	1326.17	1443.17	1387.17
2 d T- 5 d R -1 d T	23056	24450	22460	8067	7629	6498	1145	1074	885	8172	5976	7981	456	412	303	1930	2425	1735	945	1020	829
3 d T- 5 d R -1 d T	24957.5	25672.5	25262.5	6654.5	6460.5	4897.5	587.5	406.5	509.5	7831.5	7388.5	10264.5	141.5	158.5	137.5	1248.5	853.5	1595.5	715.5	879.5	576.5
1 d T- 5 d R -2 d T	17606.2	19900.2	19664.2	684.17	672.17	1139.17	1274.17	1552.17	1522.17	5577.17	5174.17	3009.17	224.17	295.17	158.17	1443.17	1486.17	1430.17	443.17	642.17	497.17
2 d T- 5 d R -2 d T	23801	23590	23568	2565	2783	2591	824	735	489	7328	8261	7220	135	129	82	1524	1592	1261	606	596	483
3 d T- 5 d R -2 d T	24689.5	26489.5	27043.5	1366.5	1209.5	1409.5	308.5	393.5	321.5	9829.5	7310.5	9954.5	56.5	59.5	47.5	1792.5	1711.5	2694.5	261.5	349.5	359.5
1 d T- 5 d R -3 d T	13181.2	21173.2	21468.2	697.17	837.17	774.17	507.17	615.17	648.17	5992.17	7330.17	6783.17	71.17	113.17	67.17	732.17	1006.17	857.17	409.17	493.17	355.17
2 d T- 5 d R -3 d T	21487	21554	21712	1133	1115	1296	298	297	415	5853	7396	6785	73	89	56	966	790	802	341	217	296
3 d T- 5 d R -3 d T	22799.5	24478.5	25700.5	623.5	734.5	778.5	88.5	184.5	169.5	10039.5	8661.5	7785.5	11.5	5.5	26.5	355.5	893.5	651.5	257.5	241.5	256.5
1 d T- 10 d R -1 d T	20749.5	20891.5	21168.5	7713.5	8038.5	9290.5	2618.5	704.5	1373.5	15388.5	16259.5	15348.5	2897.5	2305.5	2655.5	12072.5	12592.5	12238.5	10302.5	9219.5	9366.5
2 d T- 10 d R -1 d T	28053.2	28134.2	27532.2	17116.2	14704.2	14617.2	2817.17	3098.17	4679.17	18834.2	19563.2	19919.2	2683.17	1867.17	1977.17	9334.17	9223.17	11058.2	6852.17	5076.17	5267.17
3 d T- 10 d R -1 d T	26564	27014	26236	19132	19697	20127	1746	1546	1020	22625	22157	22224	1297	455	1122	13222	7522	9334	3563	3542	2901
1 d T- 10 d R -2 d T	27927.5	28592.5	28156.5	2174.5	2024.5	1876.5	4959.5	5354.5	7035.5	20188.5	21318.5	20108.5	993.5	891.5	819.5	14452.5	14785.5	14311.5	9679.5	10607.5	10093.5
2 d T- 10 d R -2 d T	25942.2	29661.2	26296.2	2280.17	2198.17	2372.17	2603.17	2543.17	2448.17	19946.2	22170.2	23370.2	388.17	632.17	577.17	11390.2	14019.2	11260.2	2805.17	1574.17	3317.17
3 d T- 10 d R -2 d T	31102	31597	28586	5095	3869	2979	732	1724	796	24634	24018	24420	236	187	367	6974	12000	8153	1388	1767	1476
1 d T- 10 d R -3 d T	30030.5	26296.5	32033.5	730.5	773.5	810.5	7137.5	8443.5	5039.5	23571.5	24226.5	22591.5	422.5	361.5	293.5	12382.5	13653.5	13350.5	8850.5	9539.5	9316.5
2 d T- 10 d R -3 d T	28997.2	28196.2	27335.2	1189.17	1070.17	1155.17	2880.17	1353.17	1307.17	18419.2	20534.2	19760.2	362.17	300.17	298.17	8852.17	10543.2	9304.17	3703.17	3084.17	2554.17
3 d T- 10 d R -3 d T	24615	27258	28290	1217	1519	1356	587	693	347	13437	4090*	12115	128	53	172	7224	6736	5631	1190	1249	625
2nd drug holiday
1 d T- 2 d R -1 d T-2 d R	13138.3	12101.3	11600.3	3329.33	3058.33	2390.33	1086.33	744.33	1022.33	1714.33	3323.33	3047.33	433.33	399.33	334.33	1737.33	1881.33	1662.33	870.33	1173.33	1114.33
2 d T- 2 d R -1 d T-2 d R	17419.2	17432.2	16634.2	3995.17	4191.17	3524.17	441.17	261.17	216.17	1222.17	2358.17	1878.17	141.17	234.17	278.17	1386.17	1043.17	1194.17	597.17	636.17	643.17
3 d T- 2 d R -1 d T-2 d R	21836.5	21867.5	20598.5	4924.5	2754.5	4138.5	225.5	125.5	107.5	2645.5	1592.5	1421.5	75.5	40.5	53.5	690.5	877.5	969.5	316.5	406.5	285.5
1 d T- 2 d R -2 d T-2 d R	14814.3	14132.3	16148.3	703.33	796.33	852.33	305.33	306.33	224.33	993.33	885.33	1021.33	69.33	72.33	130.33	1762.33	1010.33	1462.33	319.33	569.33	487.33
2 d T- 2 d R -2 d T-2 d R	20663.2	19951.2	20790.2	1258.17	1267.17	1231.17	66.17	133.17	72.17	412.17	269.17	187.17	35.17	52.17	71.17	626.17	811.17	573.17	316.17	235.17	175.17
3 d T- 2 d R -2 d T-2 d R	26058.5	25487.5	24110.5	2156.5	2812.5	2002.5	90.5	103.5	79.5	1201.5	691.5	841.5	47.5	72.5	74.5	676.5	622.5	683.5	187.5	287.5	323.5
1 d T- 2 d R -3 d T-2 d R	16909.3	16411.3	17587.3	547.33	316.33	266.33	72.33	137.33	174.33	115.33	94.33	159.33	21.33	47.33	14.33	920.33	869.33	810.33	149.33	257.33	220.33
2 d T- 2 d R -3 d T-2 d R	21067.2	20493.2	20360.2	620.17	738.17	393.17	26.17	22.17	16.17	41.17	47.17	116.17	4.17	18.17	61.17	459.17	385.17	432.17	150.17	102.17	121.17
3 d T- 2 d R -3 d T-2 d R	21095.5	20749.5	20757.5	1279.5	1342.5	727.5	53.5	20.5	23.5	203.5	183.5	393.5	-1.5*	31.5	47.5	193.5	519.5	364.5	152.5	177.5	92.5
1 d T- 2 d R -1 d T-5 d R	24412.5	25026.5	24412.5	9175.5	10179.5	9129.5	1621.5	1616.5	1093.5	4604.5	5426.5	3681.5	1146.5	850.5	443.5	3570.5	2896.5	3164.5	2859.5	2889.5	2560.5
2 d T- 2 d R -1 d T-5 d R	21592.3	23374.3	22907.3	10014.3	7691.33	7557.33	522.33	503.33	389.33	2045.33	4773.33	4544.33	492.33	584.33	587.33	1388.33	2084.33	1748.33	767.33	941.33	950.33
3 d T- 2 d R -1 d T-5 d R	23348	23789	25736	10609	9087	10436	517	267	352	3005	4149	3713	156	213	136	1034	829	962	388	514	445
1 d T- 2 d R -2 d T-5 d R	18946.5	21280.5	20137.5	4025.5	4210.5	1316.5	554.5	603.5	624.5	1346.5	1514.5	1572.5	-6.5*	141.5	201.5	1503.5	1399.5	1147.5	489.5	351.5	437.5
2 d T- 2 d R -2 d T-5 d R	21798.3	24639.3	23099.3	4271.33	4645.33	4796.33	207.33	217.33	186.33	648.33	495.33	472.33	153.33	201.33	326.33	956.33	828.33	583.33	407.33	179.33	295.33
3 d T- 2 d R -2 d T-5 d R	22819	23277	23039	5300	7601	7696	292	180	96	1803	1523	1725	64	164	141	460	633	624	126	181	239
1 d T- 2 d R -3 d T-5 d R	19004.5	19277.5	20177.5	573.5	1102.5	1284.5	150.5	97.5	119.5	239.5	166.5	141.5	95.5	47.5	89.5	819.5	649.5	471.5	91.5	157.5	99.5
2 d T- 2 d R -3 d T-5 d R	21308.3	23108.3	22084.3	925.33	1128.33	810.33	4.33	8.33	39.33	79.33	92.33	69.33	47.33	31.33	67.33	139.33	235.33	161.33	73.33	98.33	111.33
3 d T- 2 d R -3 d T-5 d R	26633	28753	28033	5127	3642	2579	158	29	34	360	504	230	41	66	52	137	374	297	126	101	82
1 d T- 2 d R -1 d T-10 d R	23675	24510	23626	18684	19733	18635	1644	1282	1839	2233	11990	3550	6137	5156	5883	11895	12792	12605	9940	13435	11285
2 d T- 2 d R -1 d T-10 d R	21470.8	21781.8	21991.8	19016.8	18477.8	19055.8	683.83	601.83	637.83	9748.83	9180.83	9392.83	3073.83	5641.83	3840.83	6779.83	7356.83	5147.83	2254.83	4760.83	5482.83
3 d T- 2 d R -1 d T-10 d R	21267.2	20614.2	21029.2	19307.2	18077.2	18926.2	441.17	479.17	642.17	5985.17	8964.17	7322.17	3231.17	3633.17	1012.17	3109.17	7916.17	8216.17	2867.17	1759.17	1979.17
1 d T- 2 d R -2 d T-10 d R	23164	22024	23787	17135	16908	15318	425	705	491	704	3431	2503	4713	3452	1606	1540	1559	2696	1967	1148	1229
2 d T- 2 d R -2 d T-10 d R	19408.8	19352.8	18685.8	16591.8	16885.8	17422.8	153.83	246.83	114.83	971.83	1523.83	1234.83	578.83	1776.83	1008.83	1146.83	692.83	1345.83	302.83	365.83	499.83
3 d T- 2 d R -2 d T-10 d R	21496.2	23381.2	23043.2	18393.2	17878.2	19502.2	305.17	353.17	530.17	3931.17	3883.17	4078.17	1138.17	1709.17	987.17	5816.17	1765.17	815.17	524.17	447.17	515.17
1 d T- 2 d R -3 d T-10 d R	23573	23450	22974	7890	7147	9296	232	168	123	33	358	91	953	924	3090	640	748	769	381	537	468
2 d T- 2 d R -3 d T-10 d R	23186.8	20661.8	21705.8	152.83	0.83	235.83	34.83	-2.17*	6.83	122.83	162.83	471.83	479.83	2309.83	1620.83	131.83	241.83	210.83	423.83	74.83	129.83
3 d T- 2 d R -3 d T-10 d R	21987.2	20982.2	20825.2	16926.2	16544.2	17462.2	44.17	85.17	132.17	1213.17	1174.17	1542.17	2568.17	199.17*	2774.17	861.17	252.17	846.17	161.17	280.17	447.17
1 d T- 5 d R -1 d T-2 d R	30480.7	31768.7	30440.7	11049.7	10010.7	10779.7	2474.67	2289.67	1926.67	13595.7	12293.7	12698.7	742.67	489.67	619.67	7044.67	6723.67	5980.67	4230.67	4319.67	3860.67
2 d T- 5 d R -1 d T-2 d R	23946.5	24099.5	26139.5	12053.5	10782.5	11438.5	1538.5	975.5	1120.5	9675.5	11082.5	9725.5	742.5	542.5	648.5	2833.5	3928.5	3244.5	2265.5	1843.5	1777.5
3 d T- 5 d R -1 d T-2 d R	27863.5	27693.5	28322.5	5378.5	5874.5	6117.5	521.5	425.5	311.5	6849.5	8312.5	7317.5	228.5	160.5	157.5	693.5	2839.5	2279.5	717.5	734.5	694.5
1 d T- 5 d R -2 d T-2 d R	23110.7	25437.7	24108.7	4834.67	4161.67	3894.67	955.67	1425.67	1342.67	10750.7	11495.7	10455.7	352.67	524.67	341.67	5244.67	4130.67	4042.67	1258.67	1662.67	1720.67
2 d T- 5 d R -2 d T-2 d R	25995.5	26183.5	25112.5	6313.5	5776.5	6974.5	416.5	519.5	724.5	8083.5	7580.5	7991.5	188.5	181.5	426.5	1921.5	1833.5	1986.5	967.5	769.5	958.5
3 d T- 5 d R -2 d T-2 d R	21207.5	25252.5	22314.5	1131.5	1576.5	1200.5	140.5	249.5	159.5	2803.5	3517.5	5738.5	28.5	7.5	49.5	1571.5	2943.5	854.5	394.5	387.5	455.5
1 d T- 5 d R -3 d T-2 d R	22887.7	22437.7	23867.7	1046.67	1181.67	1055.67	450.67	312.67	504.67	8954.67	8342.67	8834.67	164.67	170.67	42.67	2461.67	2058.67	2204.67	962.67	361.67	694.67
2 d T- 5 d R -3 d T-2 d R	22419.5	22377.5	20598.5	1817.5	1652.5	1630.5	192.5	208.5	224.5	7404.5	8425.5	7483.5	126.5	74.5	145.5	1430.5	1232.5	1194.5	419.5	314.5	319.5
3 d T- 5 d R -3 d T-2 d R	25131.5	25334.5	24506.5	-4.5*	380.5	412.5	41.5	75.5	51.5	5213.5	9161.5	8821.5	-8.5*	30.5	35.5	393.5	426.5	287.5	242.5	282.5	115.5
1 d T- 5 d R -1 d T-5 d R	22224.3	21524.3	19955.3	16922.3	16862.3	16671.3	2542.33	3350.33	2076.33	10142.3	10181.3	5791.33	1263.33	2218.33	3131.33	7663.33	7017.33	7230.33	5659.33	5873.33	6112.33
2 d T- 5 d R -1 d T-5 d R	6269.17	6528.17	6426.17	4311.17	4215.17	3883.17	309.17	381.17	278.17	2120.17	2177.17	1968.17	482.17	542.17	704.17	1221.17	1079.17	831.17	736.17	539.17	570.17
3 d T- 5 d R -1 d T-5 d R	28421.8	29573.8	30661.8	15520.8	16512.8	16838.8	1227.83	691.83	851.83	11666.8	13224.8	11318.8	770.83	617.83	544.83	4642.83	3619.83	2786.83	1950.83	838.83	1125.83
1 d T- 5 d R -2 d T-5 d R	21386.3	25052.3	25726.3	10357.3	9610.33	13054.3	1341.33	1438.33	1264.33	10707.3	11170.3	10829.3	1592.33	1731.33	1533.33	5316.33	4440.33	4851.33	1671.33	1276.33	2074.33
2 d T- 5 d R -2 d T-5 d R	22962.2	25606.2	26332.2	12634.2	13370.2	14665.2	1136.17	1039.17	1248.17	12406.2	11541.2	13881.2	1343.17	1419.17	953.17	4942.17	3618.17	7564.17	1092.17	1206.17	2056.17
3 d T- 5 d R -2 d T-5 d R	25055.8	25196.8	27355.8	5704.83	5552.83	5291.83	474.83	296.83	565.83	6694.83	7956.83	11049.8	184.83	40.83	205.83	2355.83	1487.83	2066.83	357.83	693.83	211.83
1 d T- 5 d R -3 d T-5 d R	23856.3	23958.3	25638.3	2483.33	3467.33	3142.33	479.33	401.33	345.33	9566.33	9575.33	12203.3	928.33	421.33	1102.33	2026.33	2000.33	2986.33	681.33	682.33	642.33
2 d T- 5 d R -3 d T-5 d R	16097.2	16232.2	15941.2	8851.17	6348.17	6641.17	531.17	465.17	647.17	6348.17	6680.17	6343.17	1152.17	616.17	638.17	2242.17	2085.17	1589.17	391.17	331.17	353.17
3 d T- 5 d R -3 d T-5 d R	27102.8	23563.8	23319.8	2608.83	1748.83	2673.83	70.83	113.83	174.83	3732.83	4626.83	4705.83	13.83	107.83	96.83	990.83	1345.83	1503.83	151.83	355.83	239.83
1 d T- 5 d R -1 d T-10 d R	21423.2	22768.2	22925.2	21001.2	19483.2	21349.2	3005.17	2611.17	2851.17	14319.2	14511.2	13833.2	8323.17	11742.2	14822.2	19077.2	17664.2	20233.2	17410.2	15817.2	16763.2
2 d T- 5 d R -1 d T-10 d R	23867	23623	21411	21190	19994	18686	1455	2412	2549	13052	13661	14248	9668	12082	11418	19969	16141	15861	13101	11706	12144
3 d T- 5 d R -1 d T-10 d R	22366.3	22900.3	24275.3	21364.3	21696.3	22364.3	2150.33	1037.33	1309.33	15739.3	14344.3	18167.3	7324.33	1704.33	1770.33	10553.3	18408.3	15427.3	5225.33	8339.33	9099.33
1 d T- 5 d R -2 d T-10 d R	23069.2	24463.2	24137.2	20036.2	19694.2	21094.2	1480.17	2370.17	1672.17	9953.17	11329.2	11892.2	11743.2	12416.2	12758.2	15033.2	14286.2	15539.2	5892.17	7395.17	9553.17
2 d T- 5 d R -2 d T-10 d R	23762	23652	24920	19612	19516	20871	1297	1442	1809	13639	15095	16177	10033	12700	10085	11020	16292	12138	3894	2269	3527
3 d T- 5 d R -2 d T-10 d R	25700.3	24451.3	27299.3	15033.3	17065.3	19091.3	7043.33	6890.33	2212.33	25196.3	23865.3	26656.3	522.33	387.33	144.33	3371.33	5389.33	4209.33	5388.33	9827.33	8958.33
1 d T- 5 d R -3 d T-10 d R	25211.2	26448.2	24522.2	19717.2	22444.2	18118.2	765.17	1557.17	932.17	11866.2	6988.17	13376.2	9597.17	16072.2	12895.2	11262.2	11891.2	9996.17	1616.17	1515.17	2545.17
2 d T- 5 d R -3 d T-10 d R	25072	23832	28107	21976	22904	24601	433	686	725	12187	14913	11051	11390	10654	7812	13157	12016	11763	1328	896	632
3 d T- 5 d R -3 d T-10 d R	22106.3	22875.3	21709.3	14849.3	12169.3	13452.3	46.33	390.33	169.33	22072.3	20554.3	21287.3	617.33	313.33	340.33	1009.33	8785.33	1444.33	5249.33	1162.33	1010.33
1 d T- 10 d R -1 d T-2 d R	30988.3	29697.3	32494.3	11154.3	11897.3	11680.3	2171.33	2057.33	1316.33	22997.3	23754.3	23747.3	5460.33	4437.33	3763.33	17795.3	17613.3	18448.3	16594.3	16440.3	15954.3
2 d T- 10 d R -1 d T-2 d R	31058.2	32125.2	30160.2	13893.2	13766.2	13255.2	5079.17	4642.17	4193.17	20852.2	20722.2	20743.2	2312.17	3566.17	3951.17	13618.2	12331.2	15565.2	9885.17	7257.17	7632.17
3 d T- 10 d R -1 d T-2 d R	31234	34974	30722	13174	14288	13913	1008	1288	1380	20435	21043	21985	1266	566	1322	10384	10130	10862	6032	4924	2536
1 d T- 10 d R -2 d T-2 d R	28043.3	34491.3	32405.3	1306.33	1359.33	1489.33	3344.33*	9941.33	9353.33	28910.3	28805.3	29019.3	1277.33	1890.33	1876.33	19205.3	20698.3	20644.3	12968.3	14205.3	14858.3
2 d T- 10 d R -2 d T-2 d R	29567.2	29666.2	29331.2	2623.17	2615.17	2103.17	4405.17	4726.17	4918.17	23998.2	22575.2	21812.2	1714.17	1573.17	1806.17	13874.2	14150.2	15589.2	6917.17	6051.17	5060.17
3 d T- 10 d R -2 d T-2 d R	30314	35091	35106	1166	1543	2021	850	1248	695	25085	23926	24232	424	539	460	11106	14364	8137	3269	3051	2215
1 d T- 10 d R -3 d T-2 d R	28644.3	28768.3	26045.3	251.33	519.33	462.33	7351.33	4180.33	4295.33	26806.3	25073.3	26447.3	401.33	587.33	544.33	17487.3	15946.3	17540.3	12241.3	12703.3	12103.3
2 d T- 10 d R -3 d T-2 d R	31374.2	29791.2	26806.2	557.17	473.17	570.17	3739.17	1766.17	4525.17	23597.2	22551.2	21979.2	859.17	743.17	1413.17	14581.2	11620.2	12355.2	6861.17	4711.17	3078.17
3 d T- 10 d R -3 d T-2 d R	29928	27115	26927	386	271	326	276	245	724	21682	19594	23268	143	127	358	5564	8588	12727	1787	1072	1400
1 d T- 10 d R -1 d T-5 d R	27193.3	25440.3	25213.3	18812.3	18968.3	17942.3	7350.33	6244.33	2790.33	21409.3	21790.3	16424.3	12152.3	8367.33	13657.3	22638.3	22011.3	21135.3	18822.3	19141.3	18800.3
2 d T- 10 d R -1 d T-5 d R	29155.3	29799.3	26154.3	20434.3	20786.3	20323.3	7718.33	8187.33	8692.33	20954.3	20822.3	20411.3	10216.3	10662.3	9100.33	21171.3	23451.3	21951.3	11979.3	11608.3	10635.3
3 d T- 10 d R -1 d T-5 d R	31534.5	31389.5	37587.5	21881.5	22189.5	23275.5	6623.5	6464.5	5079.5	28590.5	29616.5	27389.5	8314.5	8203.5	7243.5	17207.5	21931.5	27286.5	7478.5	7187.5	8194.5
1 d T- 10 d R -2 d T-5 d R	25023.3	29490.3	27510.3	4039.33	3822.33	3267.33	9342.33	11812.3	8669.33	19840.3	18778.3	17419.3	3879.33	4799.33	7149.33	23410.3	23086.3	23963.3	17724.3	18372.3	17317.3
2 d T- 10 d R -2 d T-5 d R	31616.3	32746.3	35947.3	7040.33	6395.33	7925.33	5048.33	4472.33	2600.33	21750.3	21741.3	20990.3	6628.33	5265.33	5170.33	25439.3	27269.3	23797.3	12159.3	9186.33	10132.3
3 d T- 10 d R -2 d T-5 d R	35161.5	40647.5	35899.5	4897.5	4845.5	5338.5	3833.5	3313.5	3674.5	26398.5	22392.5	23345.5	4837.5	4809.5	5730.5	20287.5	20293.5	19755.5	6069.5	5446.5	5806.5
1 d T- 10 d R -3 d T-5 d R	31650.3	31100.3	25864.3	995.33	799.33	535.33	13144.3	11875.3	8640.33	22137.3	22086.3	23832.3	944.33	984.33	2972.33	23441.3	24875.3	23780.3	20084.3	17558.3	22208.3
2 d T- 10 d R -3 d T-5 d R	33264.3	33905.3	35169.3	1443.33	1731.33	1314.33	2479.33	2740.33	5976.33	19100.3	18488.3	18040.3	1841.33	4155.33	2526.33	20493.3	20879.3	20267.3	5034.33	4313.33	4016.33
3 d T- 10 d R -3 d T-5 d R	31334.5	33339.5	32664.5	1058.5	387.5	526.5	1942.5	3823.5	2892.5	20476.5	19567.5	19315.5	2006.5	1786.5	2562.5	19681.5	16609.5	15587.5	2201.5	1648.5	1454.5
1 d T- 10 d R -1 d T-10 d R	25467.8	28017.8	28408.8	23445.8	22433.8	23785.8	12600.8	12275.8	12411.8	21785.8	21364.8	21327.8	19684.8	21319.8	19100.8	21697.8	21889.8	22922.8	23122.8	22078.8	24051.8
2 d T- 10 d R -1 d T-10 d R	21712.7	23790.7	23134.7	17326.7	18350.7	17885.7	4938.67	7325.67	9422.67	17813.7	18981.7	18687.7	15350.7	17656.7	16517.7	19338.7	18512.7	18217.7	15735.7	17636.7	17300.7
3 d T- 10 d R -1 d T-10 d R	25924.7	27427.7	26413.7	20521.7	20889.7	19129.7	10357.7	10710.7	11157.7	20887.7	20481.7	19842.7	16389.7	17576.7	12611.7	22052.7	19201.7	19181.7	15960.7	17307.7	15632.7
1 d T- 10 d R -2 d T-10 d R	21435.8	20439.8	21217.8	13892.8	14934.8	14713.8	2773.83	3356.83	6317.83	16006.8	16262.8	15949.8	13837.8	13961.8	14001.8	19035.8	17948.8	18217.8	18820.8	18222.8	17800.8
2 d T- 10 d R -2 d T-10 d R	21244.7	21641.7	21414.7	15854.7	17802.7	16450.7	3217.67	4051.67	5425.67	19655.7	18850.7	19399.7	15004.7	16321.7	14935.7	19604.7	18693.7	20326.7	15091.7	14991.7	11960.7
3 d T- 10 d R -2 d T-10 d R	20064.7	23844.7	21244.7	14427.7	15021.7	16581.7	4612.67	4890.67	4737.67	17266.7	19038.7	16907.7	13471.7	15413.7	14131.7	17199.7	17937.7	18436.7	7154.67	8483.67	5310.67
1 d T- 10 d R -3 d T-10 d R	22328.8	24691.8	23431.8	15135.8	12608.8	10733.8	4655.83	7410.83	8469.83	19537.8	18307.8	18507.8	10809.8	13999.8	15392.8	19048.8	19789.8	17574.8	20272.8	18640.8	18241.8
2 d T- 10 d R -3 d T-10 d R	19054.7	19715.7	19675.7	6914.67	6267.67	6436.67	2031.67	2329.67	1956.67	16473.7	15852.7	14996.7	10389.7	11342.7	8594.67	13652.7	16945.7	18285.7	8690.67	11354.7	7843.67
3 d T- 10 d R -3 d T-10 d R	25172.7	25385.7	26948.7	8940.67	9531.67	11520.7	3066.67	1917.67	2737.67	24818.7	23380.7	22067.7	8392.67	11804.7	9909.67	23384.7	20352.7	24404.7	3787.67	3826.67	3702.67
