# Supplementary material for: Treatment scheduling effects on the evolution of drug resistance in heterogeneous cancer cell populations
Source: NPJ Breast Cancer. 2021 May 26;7:60. doi: 10.1038/s41523-021-00270-4 (PMC8154902; doi:10.1038/s41523-021-00270-4)
Supplement: Supplementary file 3 — Supplementary Data 2 [file 41523_2021_270_MOESM3_ESM.xlsx]

## Sheet: Cell number vs treatment 
Supplementary Table 2. Calibration curve: cell number versus cell titer glow readings.
	Cell Number v/s Treatment v/s Hrs
		Cell titer glo Luminescence
	Treatment	Vehicle						10 µM Navitoclax						8µM Crizotinib						1µM Navitoclax + 1µM Crizotinib						0.5µM Navitoclax +2 .5 µM Crizotinib
hrs after plating cells/treatment	Cell Number	Replicate 1	Replicate 2	Replicate 3	Mean	Low 95%CI	High 95%CI	Replicate 1	Replicate 2	Replicate 3	Mean	Low 95%CI	High 95%CI	Replicate 1	Replicate 2	Replicate 3	Mean	Low 95%CI	High 95%CI	Replicate 1	Replicate 2	Replicate 3	Mean	Low 95%CI	High 95%CI	Replicate 1	Replicate 2	Replicate 3	Mean	Low 95%CI	High 95%CI
24/0	0	0	0	0	0	0	0
	10	0	0	0	0	0	0
	100	0	0	0	0	0	0
	500	619.333	574.333	539.333	577.667	532.285	623.049
	1000	785.333	715.333	939.333	813.333	683.657	943.01
	2000	1069.33	1251.33	1405.33	1242	1051.67	1432.33
	5000	2859.33	2689.33	2803.33	2784	2685.97	2882.03
	10000	4596.33	4708.33	4815.33	4706.67	4582.74	4830.59
	20000	7733.33	7534.33	7838.33	7702	7527.28	7876.72
	25000	7897.33	8179.33	8242.33	8106.33	7898.43	8314.23
	30000	9518.33	10117.3	10352.3	9996	9509.37	10482.6
	40000	12310.3	12497.3	12030.3	12279.3	12013.4	12545.3
	50000	17497.3	16912.3	15583.3	16664.3	15554.4	17774.2
	60000	20148.3	17968.3	17567.3	18561.3	16989.6	20133.1
	75000	23799.3	22365.3	21408.3	22524.3	21162.6	23886.1
	100000	29281.3	25675.3	24764.3	26573.7	23870.6	29276.8
48/24	0	0	0	0	0	0	0	0	0	0	0	0	0	0	0	0	0	0	0	0	0	0	0	0	0	0	0	0	0	0	0
	10	44.6667	36.6667	46.6667	42.6667	36.6788	48.6546	10.5	14.5	6.5	10.5	5.97357	15.0264	50.5	36.5	26.5	37.8333	24.1913	51.4753	23.8333	10.8333	35.8333	23.5	9.35115	37.6489	15.3333	25.3333	20.3333	20.3333	14.6753	25.9914
	100	45.6667	37.6667	51.6667	45	37.0519	52.9481	10.5	11.5	10.5	10.8333	10.18	11.4867	32.5	38.5	32.5	34.5	30.58	38.42	13.8333	13.8333	18.8333	15.5	12.2333	18.7667	19.3333	26.3333	10.3333	18.6667	9.59027	27.7431
	500	676.667	764.667	703.667	715	663.986	766.014	219.5	178.5	201.5	199.833	176.578	223.089	558.5	625.5	544.5	576.167	527.175	625.158	438.833	475.833	366.833	427.167	364.443	489.89	295.333	319.333	314.333	309.667	295.338	323.995
	1000	838.667	805.667	919.667	854.667	788.287	921.047	326.5	309.5	229.5	288.5	229.885	347.115	590.5	642.5	543.5	592.167	536.128	648.205	420.833	392.833	382.833	398.833	376.543	421.123	400.333	350.333	399.333	383.333	350.988	415.678
	2000	1471.67	1399.67	1310.67	1394	1302.74	1485.26	443.5	446.5	472.5	454.167	436.12	472.213	1061.5	1164.5	957.5	1061.17	944.045	1178.29	778.833	806.833	751.833	779.167	748.046	810.288	533.333	510.333	541.333	528.333	510.122	546.545
	5000	3517.67	3579.67	3685.67	3594.33	3498.2	3690.47	1173.5	1065.5	1012.5	1083.83	990.984	1176.68	2909.5	2756.5	2763.5	2809.83	2712.08	2907.59	1763.83	1888.83	1849.83	1834.17	1761.79	1906.54	1556.33	1616.33	1550.33	1574.33	1533.03	1615.63
	10000	6462.67	6334.67	6526.67	6441.33	6330.71	6551.96	1975.5	2014.5	2025.5	2005.17	1975.43	2034.9	4941.5	4804.5	4684.5	4810.17	4664.65	4955.68	3067.83	3117.83	3084.83	3090.17	3061.4	3118.94	2357.33	2462.33	2555.33	2458.33	2346.24	2570.43
	20000	8002.67	7906.67	7701.67	7870.33	7696.34	8044.32	2599.5	2517.5	2487.5	2534.83	2469.23	2600.44	8977.5	8282.5	8033.5	8431.17	7877.53	8984.8	4517.83	5047.83	5163.83	4909.83	4520.11	5299.56	4462.33	4454.33	4609.33	4508.67	4409.91	4607.42
	25000	11283.7	11137.7	11231.7	11217.7	11133.9	11301.4	3024.5	3038.5	3098.5	3053.83	3009.35	3098.32	10353.5	10473.5	10312.5	10379.8	10285.2	10474.5	6197.83	6265.83	6180.83	6214.83	6163.94	6265.73	5584.33	5662.33	5926.33	5724.33	5521.51	5927.15
	30000	11771.7	11714.7	11992.7	11826.3	11660.2	11992.5	3032.5	3285.5	3173.5	3163.83	3020.37	3307.29	12101.5	11879.5	12621.5	12200.8	11769.9	12631.8	6739.83	6849.83	7426.83	7005.5	6587.93	7423.07	6467.33	6648.33	6790.33	6635.33	6452.14	6818.53
	40000	14600.7	14604.7	14394.7	14533.3	14397.4	14669.2	3238.5	4005.5	3898.5	3714.17	3244.1	4184.23	13787.5	14040.5	13567.5	13798.5	13530.7	14066.3	8760.83	8804.83	7986.83	8517.5	7996.85	9038.15	8118.33	7501.33	7394.33	7671.33	7229.11	8113.56
	50000	15359.7	15617.7	15229.7	15402.3	15178.9	15625.8	3371.5	4056.5	4021.5	3816.5	3379.95	4253.05	15050.5	15561.5	15144.5	15252.2	14944.4	15559.9	9958.83	9311.83	8746.83	9339.17	8652.89	10025.4	8715.33	8680.33	8612.33	8669.33	8610.07	8728.6
	60000	16621.7	16659.7	16233.7	16505	16238.2	16771.8	3716.5	4418.5	4354.5	4163.17	3723.94	4602.4	17428.5	17018.5	16609.5	17018.8	16555.4	17482.2	10661.8	10956.8	9052.83	10223.8	9064.18	11383.5	9877.33	3605.33	9838.33	7773.67	3688.64	11858.7
	75000	19094.7	18755.7	18334.7	18728.3	18297.5	19159.2	3845.5	5245.5	4655.5	4582.17	3786.79	5377.54	18440.5	18455.5	18254.5	18383.5	18256.8	18510.2	11962.8	10848.8	11045.8	11285.8	10613.1	11958.6	10664.3	10121.3	11571.3	10785.7	9956.68	11614.7
	100000	19650.7	19652.7	20112.7	19805.3	19504.1	20106.5	4507.5	5675.5	6075.5	5419.5	4497.53	6341.47	20083.5	20531.5	19138.5	19917.8	19113.1	20722.5	13097.8	12480.8	11833.8	12470.8	11755.6	13186.1	12913.3	12576.3	12871.3	12787	12579.2	12994.8
72/48	0	0	0	0	0	0	0	0	0	0	0	0	0	0	0	0	0	0	0	0	0	0	0	0	0	0	0	0	0	0	0
	10	129.5	79.5	116.5	108.5	79.1436	137.856	7.66667	4.66667	4.66667	5.66667	3.70667	7.62667	16.3333	30.3333	19.3333	22	13.6588	30.3412	33	12	34	26.3333	12.2753	40.3914	21.1667	18.1667	5.16667	14.8333	5.20913	24.4575
	100	59.5	79.5	89.5	76.1667	58.8811	93.4522	5.66667	5.66667	-5.33333	2	-5.18667	9.18667	17.3333	25.3333	15.3333	19.3333	13.3454	25.3212	22	30	20	24	18.0121	29.9879	11.1667	12.1667	19.1667	14.1667	9.23411	19.0992
	500	1815.5	1460.5	1559.5	1611.83	1404.53	1819.14	159.667	126.667	151.667	146	126.52	165.48	329.333	398.333	410.333	379.333	329.865	428.801	429	489	427	448.333	408.464	488.203	223.167	321.167	279.167	274.5	218.863	330.137
	1000	1700.5	1584.5	1320.5	1535.17	1314.79	1755.54	203.667	229.667	191.667	208.333	186.352	230.315	377.333	386.333	392.333	385.333	376.79	393.877	487	528	551	522	485.314	558.686	342.167	311.167	348.167	333.833	311.362	356.305
	2000	3246.5	2886.5	2709.5	2947.5	2637.84	3257.16	387.667	402.667	357.667	382.667	356.738	408.595	739.333	741.333	746.333	742.333	738.253	746.413	745	760	814	773	731.933	814.067	552.167	555.167	495.167	534.167	495.909	572.424
	5000	6142.5	5724.5	6051.5	5972.83	5724.08	6221.59	1044.67	947.667	883.667	958.667	866.937	1050.4	2248.33	2179.33	1998.33	2142	1995.89	2288.11	1812	2124	2034	1990	1808.28	2171.72	1651.17	1695.17	1631.17	1659.17	1622.12	1696.22
	10000	10135.5	9391.5	9593.5	9706.83	9271.47	10142.2	1392.67	1375.67	1351.67	1373.33	1350.02	1396.64	4296.33	4370.33	4010.33	4225.67	4010.53	4440.81	3750	3951	3643	3781.33	3604.38	3958.29	2570.17	2482.17	2530.17	2527.5	2477.64	2577.36
	20000	15615.5	14187.5	14432.5	14745.2	13881	15609.3	1852.67	1649.67	1514.67	1672.33	1479.81	1864.86	7711.33	7394.33	7490.33	7532	7348.05	7715.95	4892	5396	5249	5179	4885.7	5472.3	4615.17	4099.17	5476.17	4730.17	3942.95	5517.39
	25000	18669.5	17321.5	17004.5	17665.2	16664.7	18665.6	1761.67	1615.67	1938.67	1772	1588.97	1955.03	9833.33	10702.3	10691.3	10409	9844.81	10973.2	8027	8134	8214	8125	8018.83	8231.17	5216.17	6259.17	6875.17	6116.83	5167.86	7065.81
	30000	16897.5	16297.5	16647.5	16614.2	16273.1	16955.2	2026.67	1787.67	1633.67	1816	1591.91	2040.09	12405.3	11871.3	11801.3	12026	11652.1	12399.9	8764	8767	8998	8843	8691.09	8994.91	5847.17	6860.17	7040.17	6582.5	5854.71	7310.29
	40000	22133.5	24334.5	22390.5	22952.8	21591	24314.7	1681.67	1569.67	1491.67	1581	1472.93	1689.07	14324.3	13749.3	13198.3	13757.3	13120.2	14394.5	11437	10868	10805	11036.7	10642.7	11430.6	8873.17	8940.17	7817.17	8543.5	7830.68	9256.32
	50000	25398.5	24406.5	24509.5	24771.5	24154.3	25388.7	1558.67	1517.67	1501.67	1526	1492.73	1559.27	14951.3	15261.3	14362.3	14858.3	14341.6	15375.1	12175	11935	11833	11981	11782.3	12179.7	9701.17	8747.17	6633.17	8360.5	6583.74	10137.3
	60000	26795.5	27187.5	27651.5	27211.5	26726.6	27696.4	1586.67	1629.67	1589.67	1602	1574.83	1629.17	17574.3	17546.3	16210.3	17110.3	16228.2	17992.5	13479	13068	12529	13025.3	12486.2	13564.5	11731.2	12383.2	10367.2	11493.8	10329.7	12658
	75000	28853.5	29922.5	28939.5	29238.5	28566.4	29910.6	1864.67	1807.67	1717.67	1796.67	1712.8	1880.54	17906.3	18038.3	16366.3	17437	16385.1	18488.9	13576	13872	12968	13472	12950.5	13993.5	12397.2	12971.2	11984.2	12450.8	11889.9	13011.8
	100000	30202.5	29782.5	30404.5	30129.8	29770.8	30488.9	1951.67	2212.67	2143.67	2102.67	1949.62	2255.71	18825.3	19100.3	18374.3	18766.7	18351.9	19181.4	13885	14527	14012	14141.3	13756.6	14526.1	14216.2	14753.2	14657.2	14542.2	14218.1	14866.2
96/72	0	0	0	0	0	0	0	0	0	0	0	0	0	0	0	0	0	0	0	0	0	0	0	0	0	0	0	0	0	0	0
	10	135.333	90.3333	103.333	109.667	83.4599	135.873	6	8	6	6.66667	5.36	7.97333	12.1667	14.1667	12.1667	12.8333	11.5267	14.14	18.5	12.5	12.5	14.5	10.58	18.42	10.6667	6.66667	15.6667	11	5.8973	16.1027
	100	160.333	147.333	188.333	165.333	141.624	189.043	12	15	12	13	11.04	14.96	12.1667	14.1667	7.16667	11.1667	7.0866	15.2467	27.5	30.5	18.5	25.5	18.4331	32.5669	16.6667	17.6667	12.6667	15.6667	12.6727	18.6606
	500	2614.33	2550.33	2546.33	2570.33	2527.15	2613.51	107	102	122	110.333	98.5552	122.111	218.167	230.167	259.167	235.833	211.98	259.687	435.5	401.5	408.5	415.167	394.85	435.483	247.667	234.667	203.667	228.667	203.086	254.247
	1000	2869.33	2927.33	2954.33	2917	2867.85	2966.15	125	123	132	126.667	121.319	132.014	181.167	213.167	235.167	209.833	179.106	240.561	429.5	465.5	482.5	459.167	428.544	489.79	238.667	273.667	238.667	250.333	227.467	273.2
	2000	4179.33	4356.33	3938.33	4158	3920.57	4395.43	221	258	219	232.667	207.814	257.519	435.167	415.167	405.167	418.5	401.214	435.786	717.5	746.5	855.5	773.167	690.829	855.505	475.667	425.667	396.667	432.667	387.445	477.888
	5000	8572.33	8289.33	8152.33	8338	8095.62	8580.38	659	594	622	625	588.105	661.895	1355.17	1483.17	1575.17	1471.17	1346.14	1596.2	1686.5	1935.5	1785.5	1802.5	1660.63	1944.37	1215.67	1346.67	1399.67	1320.67	1213.49	1427.85
	10000	11898.3	12836.3	12090.3	12275	11714.3	12835.7	1003	958	1067	1009.33	947.349	1071.32	3716.17	4074.17	3637.17	3809.17	3545.65	4072.69	3285.5	3781.5	3572.5	3546.5	3264.71	3828.29	2202.67	2170.67	2310.67	2228	2144.99	2311.01
	20000	15762.3	15379.3	15895.3	15679	15375.8	15982.2	1163	1039	1190	1130.67	1039.54	1221.79	8140.17	8409.17	7347.17	7965.5	7340.71	8590.29	5012.5	5024.5	5107.5	5048.17	4989.62	5106.71	4173.67	4202.67	4257.67	4211.33	4163.05	4259.61
	25000	18468.3	19337.3	19242.3	19016	18476.6	19555.4	1127	1075	1112	1104.67	1074.38	1134.95	10165.2	11295.2	11044.2	10834.8	10163.4	11506.3	6626.5	7816.5	7830.5	7424.5	6642.42	8206.58	5281.67	4862.67	5359.67	5168	4865.54	5470.46
	30000	19353.3	20257.3	19529.3	19713.3	19171	20255.7	1169	1053	1064	1095.33	1022.87	1167.79	12931.2	12633.2	11154.2	12239.5	11162.6	13316.4	7488.5	8414.5	6871.5	7591.5	6712.65	8470.35	5952.67	5954.67	6832.67	6246.67	5672.39	6820.95
	40000	22705.3	22431.3	21014.3	22050.3	21023.3	23077.4	923	951	907	927	901.798	952.202	11017.2	14544.2	13557.2	13039.5	10980.4	15098.6	9966.5	10202.5	10052.5	10073.8	9938.68	10209	7525.67	8024.67	6947.67	7499.33	6889.42	8109.25
	50000	23577.3	23353.3	22797.3	23242.7	22788.2	23697.1	921	1102	940	987.667	875.105	1100.23	12797.2	15816.2	14707.2	14440.2	12712.1	16168.3	11471.5	10783.5	11227.5	11160.8	10766.1	11555.6	8642.67	9497.67	7725.67	8622	7619.19	9624.81
	60000	24852.3	24220.3	24621.3	24564.7	24202.8	24926.5	941	906	931	926	905.6	946.4	13138.2	17151.2	16089.2	15459.5	13106.6	17812.4	12643.5	12213.5	12250.5	12369.2	12099.5	12638.8	9595.67	10040.7	9023.67	9553.33	8976.42	10130.2
	75000	24621.3	26047.3	24482.3	25050.3	24070.1	26030.6	1016	873	958	949	867.611	1030.39	15246.2	18194.2	16350.2	16596.8	14911.4	18282.2	13632.5	13729.5	13125.5	13495.8	13128.8	13862.9	11549.7	12088.7	10375.7	11338	10346.8	12329.2
	100000	26451.3	25107.3	24484.3	25347.7	24210.1	26485.3	1143	1002	1019	1054.67	967.567	1141.77	16835.2	20491.2	17924.2	18416.8	16292.7	20541	12953.5	12771.5	13386.5	13037.2	12679.7	13394.7	13638.7	13396.7	13008.7	13348	12988.4	13707.6
