# Supplementary material for: Treatment scheduling effects on the evolution of drug resistance in heterogeneous cancer cell populations
Source: NPJ Breast Cancer. 2021 May 26;7:60. doi: 10.1038/s41523-021-00270-4 (PMC8154902; doi:10.1038/s41523-021-00270-4)
Supplement: Supplementary file 4 — Supplementary Data 3 [file 41523_2021_270_MOESM4_ESM.xlsx]

## Sheet: Sheet1
Supplementary Table 3. Densitometry analysis for Western blot
	Day 2					Day 13					Day 15							Day 26
	#1	#2	#3	#4	#5	#6	#7	#8	#9	#10	#11	#12	#13	#14	#15	#16	#17	#18	#19	#20	#21	#22	#23	#24
	Vehicle	Navitoclax 8µM	Crizotinib 10µM	Navitoclax 1µM +crizotinib 1µM	Navitoclax 0.5µM +crizotinib 2.5µM	Vehicle	Navitoclax 8µM	Crizotinib 10µM	Navitoclax 1µM +crizotinib 1µM	Navitoclax 0.5µM +crizotinib 2.5µM	Vehicle	Navitoclax 8µM-Navitoclax 8µM	Navitoclax 8µM -crizotinib 10µM	Crizotinib 10µM-crizotinib 10µM	Crizotinib 10µM-navitoclax8µM	Navitoclax 1µM +crizotinib 1µM	Navitoclax 0.5µM +crizotinib 2.5µM	Vehicle	Navitoclax 8µM-Navitoclax 8µM	Navitoclax 8µM -crizotinib 10µM	Crizotinib 10µM-crizotinib 10µM	Crizotinib 10µM-navitoclax8µM	Navitoclax 1µM +crizotinib 1µM	Navitoclax 0.5µM +crizotinib 2.5µM
PARP	12196.8	13210.7	8168.67	9534.38	9684.2	11940.1	14747.9	13344.1	14231.1	9362.85	9140.35	7283.74	5923.4	4533.9	2449.38	14248.6	5326.33	9026.28	17940.6	14918.2	9589.92	13960.2	13289.8	8175.2
Cleaved PARP		1968.46	205.142	757.506	176.728						207.971	2031.7	357.163		173.849	675.213								6407.33
Cleaved PARP/PARP	0	0.149005	0.0251133	0.07945	0.0182491	0	0	0	0	0	0.0227531	0.278936	0.060297	0	0.0709769	0.0473882	0	0	0	0	0	0	0	0.783751
Bcl-xL	656.456	1922.36	634.284	2220.64	2103.94	4731.5	5203.2	2849.79	8162.3	3159.84	5822.91	3819.65	5141.77	1044.58	628.749	3612.91	1036.53	4769.74	6726.74	6014.4	2991.94	5211.35	4590.06	1119.75
Actin	10117.5	6755.55	5114.31	8449.38	10769.3	8238.08	8677.55	9162.01	10843.8	8610.13	7897.72	8576.48	6641.48	2055.82	3137.13	4926.94	1906.99	3627.41	5707.94	4732.82	3424.65	6594.94	8387.79	3917.41
Bcl-xL/actin	0.0648831	0.284559	0.124022	0.262817	0.195364	0.574344	0.599617	0.311044	0.752713	0.366991	0.73729	0.445363	0.774191	0.508107	0.200421	0.733297	0.543541	1.31492	1.17849	1.27079	0.873649	0.790205	0.547231	0.285839
pERK1/2	6341.23	6274.74	4216.26	4940.55	6004.38	7206.45	8392.1	9043.4	10274.9	7120.69	5554.57	9893.69	7573.98	2643.08	2275.72	5740.26	4399.26	3477.18	6351.89	6074.91	2925.6	4935.55	6219.6	4729.77
Total ERK1/2	2035.26	3882.74	1747.67	4179.86	5199	7070.1	7231.76	6957.71	9022.93	9032.28	9944.57	7171.2	7839.38	2638.72	2328.6	5627.08	1905.6	6686.42	7398.55	5760.67	1895.6	5872.98	7416.5	3287.77
pERK1/2/Total ERK 1/2	3.11569	1.61606	2.4125	1.18199	1.15491	1.01928	1.16045	1.29977	1.13876	0.788361	0.558553	1.37964	0.966146	1.00165	0.977291	1.02011	2.3086	0.520037	0.858532	1.05455	1.54336	0.840382	0.838617	1.4386
pAKT	135.364	374.213	484.142	57.95	761.092	1346.89	2109.98	480.627	959.648	719.335	815.062	2120.26	599.648	244.021	461.435	405.657	57.95	357.678	559.799	574.335	1151.01	2805.06	2599.48	1363.36
Total AKT	9360.86	3508.13	1842.18	3317.18	5808.57	9818.98	10964.4	7417.33	11033.3	9288.1	7907.28	7197.5	5602.79	494.284	289.142	1493.31	342.263	3994.3	8573.25	7466.55	2278.84	4925.53	7081.18	3434.28
pAKT/Total AKT	0.0144606	0.10667	0.262809	0.0174696	0.131029	0.137172	0.192439	0.0647979	0.0869776	0.0774469	0.103077	0.294582	0.107027	0.493686	1.59588	0.27165	0.169314	0.089547	0.065296	0.0769211	0.505087	0.569495	0.367096	0.396984
